# Supplementary material for: Cystatin M/E Ameliorates Multiple Myeloma-Induced Hyper Osteolytic Bone Resorption
Source: Cancers (Basel). 2025 Feb 27;17(5):833. doi: 10.3390/cancers17050833 (PMC11899016; doi:10.3390/cancers17050833)
Supplement: Supplementary file 1 [file cancers-17-00833-s001.zip › Supplemental file S1 rna seq gene list cst6.xlsx]

## Sheet: OVX vs OVX-CST6
Feature ID	P-value (Ovariectomy + CST6 vs. Ovariectomy)	FDR step up (Ovariectomy + CST6 vs. Ovariectomy)	Ratio (Ovariectomy + CST6 vs. Ovariectomy)	Fold change (Ovariectomy + CST6 vs. Ovariectomy)	LSMean(Ovariectomy + CST6) (Ovariectomy + CST6 vs. Ovariectomy)	LSMean(Ovariectomy) (Ovariectomy + CST6 vs. Ovariectomy)
Slco1a4	0.0221881	0.999978	3.60091	3.60091	23.0692	6.40649
Fam107a	0.0196357	0.999978	3.49234	3.49234	39.6923	11.3655
Clvs1	0.0163983	0.999978	3.4393	3.4393	30.7462	8.93967
Hepacam	0.0484869	0.999978	3.04512	3.04512	45.6261	14.9833
Gria4	0.0361384	0.999978	2.99364	2.99364	53.923	18.0125
Stx1b	0.0312261	0.999978	2.94745	2.94745	57.8077	19.6128
Nrxn3	0.0399401	0.999978	2.91251	2.91251	48.2679	16.5726
Unc80	0.0292171	0.999978	2.76099	2.76099	72.6304	26.3059
Panx2	0.0437256	0.999978	2.6992	2.6992	56.0346	20.7597
Gabrg2	0.0358604	0.999978	2.69436	2.69436	39.4106	14.6271
Trpm3	0.0389848	0.999978	2.67614	2.67614	43.7944	16.3648
Phyhipl	0.0316788	0.999978	2.67424	2.67424	75.1903	28.1165
Rell2	0.0458276	0.999978	2.66213	2.66213	46.7989	17.5795
Nap1l2	0.047629	0.999978	2.62246	2.62246	58.3882	22.2646
Dock3	0.0467059	0.999978	2.61644	2.61644	43.2754	16.5398
Pex5l	0.0393581	0.999978	2.59179	2.59179	61.8046	23.8463
Brsk2	0.0425566	0.999978	2.5304	2.5304	47.8	18.8903
Rbfox3	0.0257837	0.999978	2.52495	2.52495	57.1766	22.6446
Chgb	0.037332	0.999978	2.5243	2.5243	81.2254	32.1774
Pllp	0.0498465	0.999978	2.51073	2.51073	47.1844	18.7931
Nrxn1	0.0326119	0.999978	2.47647	2.47647	57.7975	23.3387
Snph	0.0421115	0.999978	2.47376	2.47376	70.5894	28.5353
Sv2b	0.0200017	0.999978	2.46573	2.46573	53.8853	21.8537
Pcsk2	0.0275524	0.999978	2.42525	2.42525	52.9443	21.8304
Lgi2	0.0408474	0.999978	2.39512	2.39512	75.7686	31.6346
Mal	0.0117737	0.999978	2.38015	2.38015	157.216	66.0529
Rimkla	0.0498896	0.999978	2.37962	2.37962	38.2748	16.0844
Mapk10	0.0278576	0.999978	2.3747	2.3747	84.1426	35.433
Cntn1	0.0161912	0.999978	2.3594	2.3594	110.159	46.6894
Nmnat2	0.0416329	0.999978	2.33889	2.33889	54.498	23.3008
Ugt8a	0.04121	0.999978	2.33261	2.33261	58.1327	24.9217
Lrrc75b	0.0447608	0.999978	2.31824	2.31824	32.0994	13.8464
Snap91	0.0268488	0.999978	2.2819	2.2819	95.5622	41.8783
Diras1	0.0482925	0.999978	2.26264	2.26264	43.4561	19.2059
Fam171b	0.0480903	0.999978	2.24134	2.24134	58.1546	25.9464
Prrt2	0.0397314	0.999978	2.23604	2.23604	67.155	30.0331
Tmem255a	0.0277915	0.999978	2.22693	2.22693	54.5495	24.4954
Dclk1	0.0350771	0.999978	2.22676	2.22676	83.8163	37.6405
Edil3	0.00942484	0.999978	2.21956	2.21956	94.1141	42.4021
Dlg4	0.0396933	0.999978	2.20825	2.20825	78.8322	35.6989
Fgf12	0.0127817	0.999978	2.18772	2.18772	77.7486	35.5386
Cadm4	0.0391872	0.999978	2.16381	2.16381	80.7463	37.3167
Slc6a17	0.0414409	0.999978	2.15768	2.15768	62.3421	28.8931
Dnm3	0.0260538	0.999978	2.13335	2.13335	99.5015	46.6409
Kcnab1	0.0441537	0.999978	2.11428	2.11428	59.9776	28.3679
Slc38a1	0.0366464	0.999978	2.09311	2.09311	92.5691	44.2257
Limk1	0.0393847	0.999978	2.06317	2.06317	78.7024	38.1463
Rgs7bp	0.0366471	0.999978	2.06207	2.06207	47.3876	22.9806
Ccdc92	0.0356926	0.999978	2.04728	2.04728	67.7315	33.0836
Fez1	0.0335133	0.999978	2.04414	2.04414	99.189	48.5235
Napb	0.0294184	0.999978	2.0224	2.0224	127.975	63.2789
Srgap3	0.0310906	0.999978	2.00647	2.00647	88.2151	43.9653
Ctnna2	0.0479071	0.999978	2.0005	2.0005	48.2019	24.0949
Scg3	0.00564419	0.999978	1.99493	1.99493	131.83	66.0828
Camk2n1	0.0486497	0.999978	1.99005	1.99005	128.197	64.419
Tmod2	0.0304047	0.999978	1.97946	1.97946	109.368	55.2514
Mast1	0.0482905	0.999978	1.97363	1.97363	62.5493	31.6925
Eif5a2	0.0379882	0.999978	1.96579	1.96579	68.6412	34.9178
Lhfpl4	0.0377304	0.999978	1.95743	1.95743	52.0286	26.5801
Ncam1	0.029189	0.999978	1.94405	1.94405	141.246	72.6553
Rab3a	0.0464835	0.999978	1.93456	1.93456	160.037	82.7254
Tspan2	0.0412923	0.999978	1.91299	1.91299	99.075	51.7907
Aqp4	0.0349087	0.999978	1.90725	1.90725	148.327	77.7702
Sult4a1	0.0325399	0.999978	1.90695	1.90695	141.305	74.1001
Syt7	0.0368236	0.999978	1.88679	1.88679	76.3466	40.4638
Pcp4l1	0.0376297	0.999978	1.87371	1.87371	142.319	75.9557
Atp6v0c	0.0431132	0.999978	1.86768	1.86768	75.9235	40.6511
Prkcb	0.0287358	0.999978	1.86695	1.86695	99.2451	53.1589
Gatm	0.01777	0.999978	1.86322	1.86322	134.385	72.1253
Vat1l	0.0418686	0.999978	1.85376	1.85376	96.1389	51.8616
Camta1	0.0397759	0.999978	1.85122	1.85122	151.671	81.9303
Apod	0.0018984	0.999978	1.83645	1.83645	429.16	233.69
Rufy3	0.0192591	0.999978	1.82683	1.82683	142.12	77.7959
Cadm3	0.0208399	0.999978	1.81327	1.81327	141.738	78.1672
Ttc3	0.0459233	0.999978	1.8025	1.8025	243.292	134.975
Ank2	0.0208007	0.999978	1.79022	1.79022	212.017	118.431
Gnal	0.0408702	0.999978	1.78669	1.78669	77.4189	43.3309
Rtn3	0.00956083	0.999978	1.77032	1.77032	569.849	321.89
Hspa12a	0.0222691	0.999978	1.76311	1.76311	135.742	76.99
Arf3	0.0397048	0.999978	1.74072	1.74072	158.645	91.1378
Pla2g7	0.048869	0.999978	1.73171	1.73171	109.01	62.9493
Pygb	0.0184816	0.999978	1.72968	1.72968	186.193	107.646
Stmn2	0.0191019	0.999978	1.7162	1.7162	199.25	116.099
Endod1	0.0240566	0.999978	1.70533	1.70533	179.433	105.219
Pea15a	0.0269597	0.999978	1.69992	1.69992	250.286	147.234
Fnbp1	0.0368216	0.999978	1.69575	1.69575	139.733	82.4019
Nacc2	0.0356815	0.999978	1.68532	1.68532	193.062	114.555
Prune2	0.0140563	0.999978	1.671	1.671	156.226	93.492
Atp6v1a	0.0296785	0.999978	1.66068	1.66068	219.305	132.057
App	0.023633	0.999978	1.6408	1.6408	753.893	459.467
Atp1b1	0.0424685	0.999978	1.63645	1.63645	737.709	450.8
Prkacb	0.0485181	0.999978	1.62986	1.62986	195.767	120.113
Uchl1	0.0388358	0.999978	1.60082	1.60082	223.272	139.473
Ptgds	0.0146864	0.999978	1.59303	1.59303	340.406	213.685
Phf24	0.0281993	0.999978	1.5871	1.5871	171.245	107.898
Fgf1	0.0422553	0.999978	1.56098	1.56098	179.085	114.726
Prg4	0.0137286	0.999978	1.52129	1.52129	438.465	288.219
Sptan1	0.0481436	0.999978	1.47572	1.47572	303.069	205.37
Calm1	0.047575	0.999978	1.46952	1.46952	1058.45	720.272
Tuba1a	0.0463274	0.999978	1.43747	1.43747	565.874	393.66
Mdh2	0.0482314	0.999978	0.739203	-1.35281	422.034	570.931
Cycs	0.0472937	0.999978	0.732794	-1.36464	372.123	507.813
Hadha	0.0476312	0.999978	0.732128	-1.36588	384.537	525.232
Idh3a	0.0461076	0.999978	0.730279	-1.36934	372.816	510.511
Cox6c	0.0460605	0.999978	0.716878	-1.39494	250.314	349.172
Mybpc1	0.0480804	0.999978	0.715406	-1.39781	1238.76	1731.54
Ldha	0.0402606	0.999978	0.711967	-1.40456	863.56	1212.92
Cd36	0.0344086	0.999978	0.711242	-1.40599	372.826	524.19
Pygm	0.042353	0.999978	0.710879	-1.40671	2500.12	3516.94
Adssl1	0.0479412	0.999978	0.709935	-1.40858	436.997	615.545
Atp5d	0.047274	0.999978	0.709795	-1.40886	220.947	311.282
Txnip	0.0330466	0.999978	0.709037	-1.41036	480.623	677.853
Uqcrc1	0.0286204	0.999978	0.708265	-1.4119	356.507	503.352
Tnnt3	0.0258219	0.999978	0.704248	-1.41995	5051.02	7172.21
Cyc1	0.0352427	0.999978	0.702856	-1.42277	247.5	352.135
Myh1	0.0407145	0.999978	0.70125	-1.42603	4956.23	7067.71
Vegfa	0.0474534	0.999978	0.700022	-1.42853	214.642	306.622
Ak1	0.0386172	0.999978	0.699644	-1.4293	542.523	775.428
Uqcrq	0.0443589	0.999978	0.695922	-1.43694	175.082	251.583
Hspb6	0.030477	0.999978	0.694772	-1.43932	649.393	934.685
Mylpf	0.0261139	0.999978	0.693506	-1.44195	2164.47	3121.06
Me1	0.0365353	0.999978	0.692123	-1.44483	201.176	290.666
Lpl	0.0162727	0.999978	0.69039	-1.44846	1179.47	1708.41
Pvalb	0.0477524	0.999978	0.68871	-1.45199	1654.66	2402.55
Coq8a	0.014535	0.999978	0.686314	-1.45706	694.472	1011.89
Jph2	0.0483854	0.999978	0.685782	-1.45819	367.655	536.111
Uqcrfs1	0.0229846	0.999978	0.684162	-1.46164	274.773	401.62
Ech1	0.0420974	0.999978	0.682965	-1.4642	163.539	239.455
Eno3	0.0261836	0.999978	0.682909	-1.46432	1510.9	2212.45
Acadm	0.0154529	0.999978	0.673272	-1.48528	301.895	448.4
Acadvl	0.0233176	0.999978	0.672005	-1.48808	226.269	336.707
Tnnc2	0.0133303	0.999978	0.671943	-1.48822	2268.46	3375.97
Casq1	0.0270939	0.999978	0.67172	-1.48871	851.463	1267.59
Acadl	0.0153809	0.999978	0.669506	-1.49364	307.265	458.943
Sdhb	0.0149429	0.999978	0.666766	-1.49978	257.062	385.535
Acta1	0.00777414	0.999978	0.664198	-1.50557	12289.9	18503.4
Coq10a	0.0309625	0.999978	0.66407	-1.50587	161.341	242.957
Acaa2	0.0407627	0.999978	0.663946	-1.50615	167.715	252.603
Cox6a2	0.0202635	0.999978	0.662216	-1.51008	317.991	480.193
Slc2a4	0.0208247	0.999978	0.66183	-1.51096	256.753	387.944
Idh2	0.0112175	0.999978	0.654949	-1.52684	339.016	517.623
Hadhb	0.00986527	0.999978	0.65268	-1.53215	296.237	453.878
Unc45b	0.0496817	0.999978	0.651294	-1.5354	134.512	206.53
Chchd10	0.011682	0.999978	0.650685	-1.53684	241.88	371.731
Tnni2	0.00586175	0.999978	0.648669	-1.54162	1920.05	2959.99
Eci1	0.0491098	0.999978	0.647173	-1.54518	88.6255	136.942
Pcx	0.0274508	0.999978	0.643954	-1.55291	139.392	216.462
Rpl3l	0.0261872	0.999978	0.642546	-1.55631	187.912	292.45
Cpt1b	0.0134877	0.999978	0.638984	-1.56498	193.08	302.167
Ckm	0.00656765	0.999978	0.635128	-1.57449	6169.02	9713.02
Erdr1	0.0343965	0.999978	0.632101	-1.58203	181.874	287.729
Hspb1	0.0371489	0.999978	0.628494	-1.5911	84.4792	134.415
Fhl3	0.0357808	0.999978	0.622954	-1.60525	96.1094	154.28
H19	0.00347928	0.999978	0.622384	-1.60673	634.022	1018.7
Hadh	0.00987159	0.999978	0.616414	-1.62229	172.477	279.808
Ces1d	0.0379074	0.999978	0.614215	-1.62809	90.233	146.908
Gpd1	0.003337	0.999978	0.614056	-1.62852	488.597	795.687
Mlxipl	0.0355858	0.999978	0.599499	-1.66806	68.255	113.853
Cox8b	0.00744984	0.999978	0.587541	-1.70201	122.503	208.501
Cfd	0.00183026	0.999978	0.583441	-1.71397	314.046	538.266
A930016O22Rik	0.028753	0.999978	0.571829	-1.74878	75.9336	132.791
Acaca	0.0121634	0.999978	0.567971	-1.76065	133.827	235.623
Agpat2	0.0342714	0.999978	0.563824	-1.7736	66.4761	117.902
Fabp4	0.00372343	0.999978	0.560646	-1.78366	433.864	773.864
Asb2	0.00596776	0.999978	0.557968	-1.79222	317.168	568.434
Pnpla3	0.0208462	0.999978	0.547932	-1.82504	51.0644	93.1947
Pdk4	0.00116321	0.999978	0.541974	-1.84511	326.762	602.911
Ppp1r3c	0.00503523	0.999978	0.538397	-1.85737	154.441	286.854
Ppara	0.0351872	0.999978	0.53029	-1.88576	34.3675	64.8089
G0s2	0.038109	0.999978	0.522351	-1.91442	32.2523	61.7445
Sbk2	0.0489103	0.999978	0.505555	-1.97802	32.6609	64.6039
Scd1	0.000432207	0.999978	0.490143	-2.04022	1623.25	3311.79
Thrsp	0.00248311	0.999978	0.485441	-2.05998	118.477	244.059
Ppp1r3b	0.0396382	0.999978	0.482377	-2.07307	24.226	50.2221
Cidea	0.0383711	0.999978	0.481435	-2.07713	56.4548	117.264
Actc1	0.0495235	0.999978	0.46667	-2.14284	31.0162	66.4628
Fasn	2.16295e-05	0.390001	0.452199	-2.21142	623.215	1378.19
Rn45s	0.00323991	0.999978	0.393727	-2.53983	38.5627	97.9427

## Sheet: OVX vs OVX-ZA
Feature ID	P-value (Ovariectomy + Zoledronic Acid vs. Ovariectomy)	FDR step up (Ovariectomy + Zoledronic Acid vs. Ovariectomy)	Ratio (Ovariectomy + Zoledronic Acid vs. Ovariectomy)	Fold change (Ovariectomy + Zoledronic Acid vs. Ovariectomy)	LSMean(Ovariectomy + Zoledronic Acid) (Ovariectomy + Zoledronic Acid vs. Ovariectomy)	LSMean(Ovariectomy) (Ovariectomy + Zoledronic Acid vs. Ovariectomy)
Col1a1	1.34214e-05	0.00239706	0.38665	-2.58632	1371.31	3546.64
Col1a2	5.53212e-13	4.94019e-10	0.402879	-2.48214	1416.53	3516.03
Col11a2	3.34192e-05	0.00274527	0.453912	-2.20307	132.219	291.288
Mki67	0.00050067	0.0298066	0.588933	-1.69799	425.43	722.374
Gpx1	2.99509e-05	0.00274527	0.593649	-1.6845	482.14	812.164
Fasn	6.20674e-05	0.00461885	0.6067	-1.64826	848.16	1397.99
Hbb-bs	3.98599e-07	0.00011865	0.60707	-1.64726	2945.68	4852.29
Idh2	0.000420975	0.0289177	0.628468	-1.59117	329.356	524.061
Fabp4	0.000475923	0.0298066	0.629095	-1.58959	490.127	779.1
Hbb-b1	5.95882e-06	0.00133031	0.632842	-1.58017	5216.06	8242.28
Hbb-b2	2.21968e-05	0.00247771	0.634165	-1.57688	1100.11	1734.74
Hbb-bt	2.21968e-05	0.00247771	0.634165	-1.57688	1100.11	1734.74
Hba-a2	3.38163e-05	0.00274527	0.65073	-1.53674	6516.68	10014.4
Ctsk	7.71847e-10	3.4463e-07	2.74244	2.74244	632.182	230.518
Mmp9	1.70513e-05	0.00247771	3.32634	3.32634	831.2	249.884

## Sheet: OVX vs Sham
Gene symbol	P-value (ovariectomy_ vs. Sham Control)	FDR step up (ovariectomy_ vs. Sham Control)	Ratio (ovariectomy_ vs. Sham Control)	Fold change (ovariectomy_ vs. Sham Control)	LSMean(ovariectomy_) (ovariectomy_ vs. Sham Control)	LSMean(Sham Control) (ovariectomy_ vs. Sham Control)
Cyp21a1	0.000304805	0.999982	0.00134399	-744.055	0.272947	203.088
Hsd3b1	0.00106859	0.999982	0.000672551	-1486.88	0.159487	237.137
Cyp11b1	0.00124122	0.999982	0.000737157	-1356.56	0.0809186	109.771
Cyp11a1	0.00187105	0.999982	0.00698179	-143.23	0.607336	86.9885
Akr1b7	0.00188986	0.999982	0.00465645	-214.756	0.230526	49.5067
Nefh	0.00291761	0.999982	0.463156	-2.1591	175.25	378.383
Akr1d1	0.003142	0.999982	0.00166066	-602.171	0.0244625	14.7306
Map1a	0.0032774	0.999982	0.482736	-2.07153	207.868	430.603
Akr1cl	0.00365583	0.999982	0.00148574	-673.066	0.0310877	20.9241
Nefm	0.00390889	0.999982	0.47823	-2.09104	303.563	634.764
Spock2	0.00398926	0.999982	0.49845	-2.00622	126.346	253.479
Kif1a	0.00486189	0.999982	0.488526	-2.04697	155.988	319.304
Nefl	0.00606458	0.999982	0.527238	-1.89668	374.863	710.994
Nr5a1	0.00685242	0.999982	0.00433005	-230.944	0.0419568	9.68968
Ndrg4	0.00789599	0.999982	0.540198	-1.85117	276.205	511.303
Rab6b	0.00843705	0.999982	0.565674	-1.7678	141.677	250.458
Col2a1	0.00910406	0.999982	2.01939	2.01939	300.685	148.899
Syt11	0.0094213	0.999982	0.521707	-1.91679	153.964	295.117
Jchain	0.00969131	0.999982	0.508427	-1.96685	35.6544	70.127
Marco	0.00981491	0.999982	0.0718743	-13.9132	0.866019	12.0491
Scd2	0.010001	0.999982	0.564397	-1.7718	533.381	945.046
Scg2	0.0109171	0.999982	0.411978	-2.42732	49.252	119.55
Col3a1	0.0117718	0.999982	1.64879	1.64879	461.854	280.117
Map1b	0.0118336	0.999982	0.605648	-1.65112	340.507	562.219
Nfasc	0.0127247	0.999982	0.436741	-2.28969	46.605	106.711
Nat8l	0.0127843	0.999982	0.479265	-2.08653	119.628	249.607
Cdr1	0.0131337	0.999982	0.124563	-8.02809	0.929851	7.46492
Kcnab2	0.0132855	0.999982	0.528802	-1.89107	103.775	196.245
Hao2	0.0149823	0.999982	0.00186019	-537.579	0.00963897	5.18171
Ddit4l	0.0151376	0.999982	1.79921	1.79921	200.345	111.351
Epb41l3	0.015798	0.999982	0.513521	-1.94734	90.4423	176.122
Alb	0.0161993	0.999982	0.133914	-7.46749	1.52123	11.3598
Gramd1b	0.0168009	0.999982	0.492933	-2.02867	43.8916	89.0418
Cntn2	0.0168992	0.999982	0.434942	-2.29916	35.5628	81.7645
Miat	0.0176436	0.999982	0.506899	-1.97278	61.0408	120.42
Ncdn	0.0180142	0.999982	0.511173	-1.95628	132.263	258.745
Fabp3	0.0182075	0.999982	1.63151	1.63151	437.083	267.9
Lum	0.0184458	0.999982	1.63729	1.63729	212.369	129.707
Star	0.0186051	0.999982	0.0419347	-23.8466	5.89661	140.614
Adam23	0.0189275	0.999982	0.47091	-2.12355	42.9851	91.2809
Mgarp	0.0190858	0.999982	0.0206289	-48.4756	0.258818	12.5464
Cyfip2	0.0195231	0.999982	0.562374	-1.77818	130.816	232.613
Stxbp1	0.0199113	0.999982	0.518811	-1.92748	151.099	291.242
S100b	0.0200555	0.999982	0.506639	-1.97379	93.671	184.887
Epb41l1	0.0207007	0.999982	0.520237	-1.9222	91.2064	175.317
Clip3	0.0207148	0.999982	0.541405	-1.84705	74.9219	138.384
Pacsin1	0.0208538	0.999982	0.479596	-2.08509	54.3689	113.364
Mapk8ip2	0.0219785	0.999982	0.480226	-2.08235	38.268	79.6875
Ckmt2	0.0221993	0.999982	1.67547	1.67547	793.649	473.686
Cntnap1	0.02292	0.999982	0.469225	-2.13118	39.2292	83.6043
Slc24a2	0.0232331	0.999982	0.451193	-2.21635	49.8551	110.496
Dnm1	0.023799	0.999982	0.550227	-1.81743	145.35	264.163
Abca2	0.0245415	0.999982	0.575614	-1.73728	93.878	163.092
Mup22	0.0250644	0.999982	0.197816	-5.0552	1.87602	9.48365
Mb	0.0253317	0.999982	1.55403	1.55403	2862.86	1842.22
Bglap2	0.0258141	0.999982	1.59791	1.59791	150.231	94.0173
Nr4a1	0.0258381	0.999982	1.84718	1.84718	122.373	66.2487
Cend1	0.0259709	0.999982	0.492411	-2.03083	49.6753	100.882
Aatk	0.0260988	0.999982	0.582585	-1.71649	92.7274	159.165
Serpinh1	0.0261082	0.999982	1.54234	1.54234	297.404	192.827
Mc2r	0.0270411	0.999982	0.10236	-9.76943	0.913479	8.92417
Elavl3	0.0272482	0.999982	0.448279	-2.23075	34.0259	75.9033
Klhdc8a	0.028021	0.999982	0.285134	-3.50712	6.03325	21.1594
Spock1	0.028073	0.999982	0.48849	-2.04712	41.5776	85.1145
Plekhb1	0.028487	0.999982	0.550728	-1.81578	144.27	261.962
Kif5c	0.0290301	0.999982	0.52419	-1.90771	94.301	179.899
Myl1	0.0290366	0.999982	1.56793	1.56793	3133.15	1998.27
Nptx1	0.0293302	0.999982	0.456186	-2.19209	29.041	63.6604
Dlk1	0.0295452	0.999982	0.320558	-3.11956	9.47972	29.5726
Egr1	0.0302576	0.999982	1.80353	1.80353	84.9069	47.0782
Tpm1	0.0304161	0.999982	1.52385	1.52385	6455.48	4236.3
Dhcr24	0.0306429	0.999982	0.592259	-1.68845	63.298	106.875
Thy1	0.0309156	0.999982	0.559795	-1.78637	103.877	185.563
Tubb3	0.0315828	0.999982	0.616847	-1.62115	148.568	240.851
Map7d2	0.0319375	0.999982	0.511412	-1.95537	49.3419	96.4816
Kcna1	0.0322783	0.999982	0.533938	-1.87288	80.1768	150.161
Iigp1	0.0322906	0.999982	2.15151	2.15151	40.6555	18.8963
Prkar1b	0.0326646	0.999982	0.540191	-1.8512	86.5829	160.282
Gnao1	0.0327112	0.999982	0.592964	-1.68644	90.5836	152.764
Cadps	0.0328358	0.999982	0.523334	-1.91083	51.1413	97.7221
Nsf	0.0328392	0.999982	0.535018	-1.8691	129.549	242.139
Mapk8ip1	0.0328692	0.999982	0.554865	-1.80224	62.1806	112.064
Jun	0.0332774	0.999982	1.64717	1.64717	153.283	93.0584
Rnf157	0.0333708	0.999982	0.545852	-1.832	60.8267	111.434
Tcap	0.033432	0.999982	1.48693	1.48693	1708.2	1148.81
Rtn1	0.0337554	0.999982	0.573304	-1.74428	109.167	190.418
Ugp2	0.0349363	0.999982	1.48793	1.48793	582.342	391.378
Gpm6b	0.0349419	0.999982	0.552888	-1.80868	104.998	189.908
Syn1	0.0351418	0.999982	0.558096	-1.79181	66.2374	118.685
Itih4	0.0365044	0.999982	8.70312	8.70312	10.621	1.22037
Tpm2	0.0366677	0.999982	1.52864	1.52864	5832.9	3815.74
Ptprn	0.0367978	0.999982	0.522941	-1.91226	43.3018	82.8043
Apc2	0.0372597	0.999982	0.491589	-2.03422	31.0348	63.1315
Fos	0.0373849	0.999982	2.08463	2.08463	47.455	22.7643
Phactr1	0.0376017	0.999982	0.505701	-1.97745	25.4645	50.3549
Cnp	0.0379142	0.999982	0.573178	-1.74466	128.035	223.377
Nrxn2	0.0379974	0.999982	0.518107	-1.9301	35.7259	68.9546
Rplp2-ps1	0.0380233	0.999982	1.459	1.459	357.896	245.303
Cyp11b2	0.0381825	0.999982	0.0142892	-69.9827	0.0245031	1.71479
Ppp2r2c	0.0381991	0.999982	0.538983	-1.85535	47.7285	88.553
6430548M08Rik	0.0389591	0.999982	0.58003	-1.72405	62.9511	108.531
Septin3	0.0404626	0.999982	0.492404	-2.03085	34.3812	69.8232
Kcnq2	0.0406714	0.999982	0.469695	-2.12904	29.2959	62.3721
Ttbk1	0.0407441	0.999982	0.417348	-2.39608	12.6587	30.3314
Scamp5	0.0423888	0.999982	0.53605	-1.8655	42.7664	79.7807
Clstn1	0.0425277	0.999982	0.648762	-1.5414	187.328	288.746
Kcna2	0.0427166	0.999982	0.532265	-1.87876	60.8447	114.313
Prepl	0.0430953	0.999982	0.571473	-1.74986	78.8131	137.912
Dusp1	0.0441644	0.999982	1.73771	1.73771	103.961	59.8268
Fads2	0.044442	0.999982	0.547883	-1.82521	47.4448	86.5965
Arnt2	0.0447961	0.999982	0.467429	-2.13936	31.4702	67.3261
Dpp6	0.0454834	0.999982	0.536189	-1.86501	46.7989	87.2805
Pgam2	0.0455777	0.999982	1.54659	1.54659	751.35	485.81
Brsk1	0.0459433	0.999982	0.488248	-2.04814	38.8506	79.5715
Peg10	0.0462517	0.999982	0.364007	-2.7472	10.4317	28.658
Hjv	0.0464478	0.999982	1.55501	1.55501	455.62	293.001
Caskin1	0.0465377	0.999982	0.527694	-1.89504	34.9112	66.1579
Lgi3	0.0465541	0.999982	0.434865	-2.29957	28.4801	65.492
Myh2	0.0467309	0.999982	1.5395	1.5395	4812.83	3126.23
Glrb	0.0468871	0.999982	0.453051	-2.20725	35.3316	77.9859
Otud1	0.0469247	0.999982	2.02512	2.02512	47.6414	23.5253
Hcn2	0.0469386	0.999982	0.46086	-2.16985	37.0737	80.4446
Cebpb	0.0476063	0.999982	1.61152	1.61152	93.8061	58.2098
Peg13	0.0480454	0.999982	0.6284	-1.59134	102.256	162.724
Gpr37l1	0.0481198	0.999982	0.438345	-2.28131	28.745	65.5763
Gabbr2	0.0482113	0.999982	0.482349	-2.07319	20.3017	42.0892
Acsbg1	0.0482245	0.999982	0.436495	-2.29098	23.9675	54.9089
Zwint	0.0484912	0.999982	0.634802	-1.57529	173.926	273.985
Adora1	0.0486764	0.999982	0.532553	-1.87775	42.9047	80.5643
Gabbr1	0.0486917	0.999982	0.60519	-1.65237	80.3448	132.76
Comp	0.0489078	0.999982	1.59226	1.59226	293.976	184.628
